# Supplementary material for: Decreased Consumption of Added Fructose Reduces Waist Circumference and Blood Glucose Concentration in Patients with Overweight and Obesity. The DISFRUTE Study: A Randomised Trial in Primary Care
Source: Nutrients. 2020 Apr 19;12(4):1149. doi: 10.3390/nu12041149 (PMC7231003; doi:10.3390/nu12041149)
Supplement: Supplementary file 1 [file nutrients-12-01149-s001.zip]

Archive with 2 entries (2 files):
- supplementary files_Nutrients_711442/Table S1. Sources of nutrients and foods or dishes which were considered to contain added sugar.pdf
- supplementary files_Nutrients_711442/Figure S1: An example of a prescribed diet and an example of a dietary recommendation provided by the research team to participantsí» physicians and nurses.pdf
